# Supplementary material for: Comparison of methods to identify aberrant expression patterns in individual patients: augmenting our toolkit for precision medicine
Source: Genome Med. 2013 Nov 29;5(11):103. doi: 10.1186/gm509 (PMC3971350; doi:10.1186/gm509)
Supplement: Additional file 1 — Containing documentation and implementation of the described methods and simulations in R. [file gm509-S1.zip]

Archive with 13 entries (10 files):
- Additional_File_4/
- Additional_File_4/.DS_Store
- __MACOSX/
- __MACOSX/Additional_File_4/
- __MACOSX/Additional_File_4/._.DS_Store
- Additional_File_4/.Rapp.history
- Additional_File_4/methods.R
- Additional_File_4/run_simulations.pdf
- Additional_File_4/run_simulations.Rnw
- __MACOSX/Additional_File_4/._run_simulations.Rnw
- Additional_File_4/simsvamethod_multicat.R
- Additional_File_4/simulation_cluster_base.R
- Additional_File_4/simulation_cluster_base_multi.R
