# Supplementary material for: Comparison of methods to identify aberrant expression patterns in individual patients: augmenting our toolkit for precision medicine
Source: Genome Med. 2013 Nov 29;5(11):103. doi: 10.1186/gm509 (PMC3971350; doi:10.1186/gm509)
Supplement: Additional file 1 — Containing documentation and implementation of the described methods and simulations in R. [file gm509-S1.zip › Additional_File_4/run_simulations.Rnw]

\documentclass[10pt]{article}

\title{Demonstration of simulation code}
\author{Daniel Bottomly}
\begin{document}

\maketitle

\section{Replication of the simulation figures}

Here we reproduce parts of the main simulation figures in the paper 'Identifying Individual Aberrant Expression Patterns: Augmenting our toolkit for Precision Medicine' using smaller-scale calculations
as opposed to the parallel calculations presented in the paper itself.  Instead of the 10,000 iterations we carried out on our cluster we limit ourselves to 250 iterations as a demonstration.  The most noticeable effect of this are the larger confidence limits on those plots.  The reader is welcome to see the effect of increasing this parameter this by setting \texttt{numruns} to a larger value.
Most of the simulation code was initially devised by Peter Ryabinin and much of it was inspired by previous work by other groups who are acknowledged in
the source code.

\subsection{Initial parameters}

These are the parameters and objects used for most of the below simulations.

<<>>=

options(stringsAsFactors=FALSE)
stopifnot(require(ggplot2))
stopifnot(require(reshape2))
stopifnot(require(plyr))
stopifnot(require(Hmisc))
source("simulation_cluster_base.R")
source("simulation_cluster_base_multi.R")
source("simsvamethod_multicat.R")
source("methods.R")

totarrays = 20          # total number of samples/arrays
totgenes = 10000         # total number of genes
numcontrol = 19         # number of controls (irrelevant if there is no technical factor)
numunmodgenes = 250     # number of genes effected by unmodeled factor
unmodfac = 0            # vector of values for the unmodeled factor
numruns = 250             # Number of simulation runs

model.list <- list(
	weight.od.a=list(func=weight.od.a , 
		add.params=list(weight.func=function(x) as.matrix(dist(t(x))), od.k=9)),
	weight.od.b=list(func=weight.od.b , 
		add.params=list(weight.func=function(x) as.matrix(dist(t(x))), od.k=9)),
	 od=list(func=od.matrix , add.params=list( od.k=9)),
	z.robust=list(func=robust.z, add.params=NULL),
	z.score=list(func=zscore.matrix, add.params=NULL))

#We will actually use this instead of the full model.list
#	to save time
sub.model.list <- model.list[c("od", "z.score")]

get.pval.dta <- function(sim.basic)
{
	sim.basic$folddiff <- factor(as.integer(sim.basic$folddiff), ordered=TRUE)
    sim.basic$p.val <- as.numeric(sim.basic$p.val)
    sim.basic$model <- factor(sim.basic$model, ordered=FALSE)
    
    #need this step to ensure it works for all versions of ggplot2
    
    sum.dta <- ddply(sim.basic, .(folddiff, model), summarise, num.sig=sum(p.val<.05), 
    			num.samps=length(p.val))
    sum.dta$Power <-  with(sum.dta, num.sig/num.samps)
    sum.dta$stdErr <- with(sum.dta, sqrt((Power*(1-Power))/num.samps))
    sum.dta$ymin <- with(sum.dta, Power - 1.96*stdErr)
    sum.dta$ymax <- with(sum.dta, Power + 1.96*stdErr)
    
    return(sum.dta)
}

get.fdr.dta <- function(sim.basic.fdr)
{   
    sim.basic.fdr$fdr <- as.numeric(sim.basic.fdr$fdr)

    split.fdr <- split(sim.basic.fdr, list(sim.basic.fdr$folddiff, sim.basic.fdr$model))
    boot.fdr.list <- lapply(split.fdr, function(x)
        {
            return(smean.cl.normal(x$fdr, conf.int=.95, na.rm=TRUE))
        })
    boot.fdr.dta <- data.frame(do.call("rbind", boot.fdr.list), stringsAsFactors=FALSE)
    boot.fdr.dta$folddiff <- factor(as.integer(sapply(strsplit(rownames(boot.fdr.dta), 
    			"\\."), "[[", 1)), ordered=TRUE)
    boot.fdr.dta$model <- factor(as.character(sapply(strsplit(rownames(boot.fdr.dta), 
    			"\\."), function(x) paste(x[2:length(x)], collapse="."))),
			 ordered=FALSE)
    
	return(boot.fdr.dta)
}

#if parallel is installed

options(mc.cores=10)
set.seed(123, "L'Ecuyer")
@

\subsection{Initial Power simulation for Normal distribution}

Here we carry out the basic simulation comparing the Zscore and the OD method in the context of the normal distribution used in the manuscript.  Note that the basic estimates plotted in the figure do resemble that of
figure 1 though the error estimates are much larger indicating the relative instability of the power calculations and why 10,000 iterations were performed in the actual manuscript.

<<>>=

bi.group.combs <- expand.grid(list(samp.num="unaff.sample.1", folddiff=3:5))

all.param.list <- lapply(1:nrow(bi.group.combs), function(x)
	{
		sub.combs <- bi.group.combs[x,]
	
		samp.assign <- data.frame(samp=as.character(sub.combs$samp.num), gene=1, 
			folddiff=sub.combs$folddiff, stringsAsFactors=FALSE)
	
		return(list(totarrays=totarrays, totgenes=totgenes, numcontrol=numcontrol,
				numunmodgenes=numunmodgenes, unmodfac=unmodfac,
				samp.assign=samp.assign, sim.func="rnorm", 
				sim.parms=list(sd=1, mean=7)))
	})
	
names(all.param.list) <- paste("totarrays:", totarrays, "-totgenes:", totgenes,
					   "-numcontrol:", numcontrol, "-numunmodgenes:",
					   numunmodgenes, "-unmodfac:", unmodfac, 
					   "-folddiff:", bi.group.combs$folddiff,sep="")
					  	
system.time(results <- run.simulation.cluster.multi(all.param.list=all.param.list,
			model.list=sub.model.list, numruns=numruns, 
			sum.func=function(x) return(as.numeric(x["unaff.sample.1"]))))
			
sim.res <- summarize.simulations(results)

p.val.res <- get.pval.dta(sim.res)


@

\begin{center}

<<fig=TRUE>>=

qplot(y=Power, x=folddiff, group=model, linetype=model, data=p.val.res,
            geom="line", ylab="Power", xlab="Unit Difference") + 
            geom_smooth(aes(ymin=ymin, ymax=ymax), stat="identity") + 
            guides(linetype=guide_legend(title="Method"))

@

\end{center}

\subsection{Initial FDR simulation for Normal distribution}

Similar to above we can carry out the simulation assessing the false discovery rate.  The only difference here is the creation of 100 true outlier genes as well as the use of \texttt{summarize.simulations.fdr} instead of
\texttt{summarize.simulations} which computes p-values.  The same caveats apply as above with regards to the number of iterations though here we see a very similar pattern as that in Figure 1C.

<<>>=

bi.group.combs <- expand.grid(list(samp.num="unaff.sample.1", folddiff=3:5))

all.param.list <- lapply(1:nrow(bi.group.combs), function(x)
{
	sub.combs <- bi.group.combs[x,]

        samp.assign <- data.frame(samp=as.character(sub.combs$samp.num), gene=1:100, 
        			folddiff=sub.combs$folddiff, stringsAsFactors=FALSE)

	return(list(totarrays=totarrays, totgenes=totgenes, numcontrol=numcontrol,
			numunmodgenes=numunmodgenes, unmodfac=unmodfac,
			samp.assign=samp.assign, sim.func="rnorm", 
			sim.parms=list(sd=1, mean=7)))
})
	
names(all.param.list) <- paste("totarrays:", totarrays, "-totgenes:", totgenes,
					   "-numcontrol:", numcontrol, "-numunmodgenes:",
					   numunmodgenes, "-unmodfac:", unmodfac, 
					   "-folddiff:", bi.group.combs$folddiff,sep="")
	
results <- run.simulation.cluster.multi(all.param.list=all.param.list,
			model.list=sub.model.list, numruns=numruns, 
			sum.func=function(x) return(as.numeric(x["unaff.sample.1"])))

sim.res.fdr <- summarize.simulations.fdr(results)
all.fdr.dta <- get.fdr.dta(sim.res.fdr)

@

\begin{center}

<<fig=TRUE>>=


qplot(y=Mean, x=folddiff, group=model, linetype=model, data=all.fdr.dta,
            geom="line", ylab="FDR", xlab="Unit Difference") + 
            geom_smooth(aes(ymin=Lower, ymax=Upper), stat="identity") + 
            guides(linetype=guide_legend(title="Method"))

@

\end{center}

\subsection{Simulations for T distribution}

To create estimates of FDR and/or power for the T distribution described in the paper, simply set \texttt{sim.func} to "rt" and \texttt{sim.parms} to list(df=15, ncp=7).

<<>>=

bi.group.combs <- expand.grid(list(samp.num="unaff.sample.1", folddiff=3:5))

all.param.list <- lapply(1:nrow(bi.group.combs), function(x)
	{
		sub.combs <- bi.group.combs[x,]
	
		samp.assign <- data.frame(samp=as.character(sub.combs$samp.num), gene=1, 
					folddiff=sub.combs$folddiff, 
					stringsAsFactors=FALSE)
	
		return(list(totarrays=totarrays, totgenes=totgenes, numcontrol=numcontrol,
				numunmodgenes=numunmodgenes, unmodfac=unmodfac,
				samp.assign=samp.assign, sim.func="rt",
				 sim.parms=list(df=15, ncp=7)))
	})
	
names(all.param.list) <- paste("totarrays:", totarrays, "-totgenes:", totgenes,
					   "-numcontrol:", numcontrol, "-numunmodgenes:",
					   numunmodgenes, "-unmodfac:", unmodfac, 
					   "-folddiff:", bi.group.combs$folddiff,sep="")
					  	
results <- run.simulation.cluster.multi(all.param.list=all.param.list,
			model.list=sub.model.list, numruns=numruns, 
			sum.func=function(x) return(as.numeric(x["unaff.sample.1"])))
			
sim.res <- summarize.simulations(results)

p.val.res <- get.pval.dta(sim.res)


@

\begin{center}

<<fig=TRUE>>=

qplot(y=Power, x=folddiff, group=model, linetype=model, data=p.val.res,
            geom="line", ylab="Power", xlab="Unit Difference") + 
            geom_smooth(aes(ymin=ymin, ymax=ymax), stat="identity") + 
            guides(linetype=guide_legend(title="Method"))

@

\end{center}

\subsection{Assessment of OD weighting to address technical factors}

To carry out the assessment of weighting in the context of technical sample outliers we have to ensure that the placement of the true outlier (in terms of sample and gene) overlaps or doesn't overlap with the effect of the techical outlier.  In the paper we focused on the situation where there was complete overlap between the technical effect and the true outlier. Below we replicate Fig 2 (b and c) in part using all methods except the Rscore.

<<>>=

sub.model.list <- model.list[c("od", "z.score", "weight.od.a", "weight.od.b")]
unmodfac <- -2

bi.group.combs <- expand.grid(list(samp.num="aff.sample.1", folddiff=5, gene="aff",
	 totarrays=20, numunmodgenes=c(2500,7500), numcontrol=c(17,19)))

 all.param.list <- lapply(1:nrow(bi.group.combs), function(x)
        {
            sub.combs <- bi.group.combs[x,]
        
            samp.assign <- data.frame(samp=as.character(sub.combs$samp.num), 
            	gene=as.character(sub.combs$gene), folddiff=sub.combs$folddiff, 
		stringsAsFactors=FALSE)
        
            return(list(totarrays=sub.combs$totarrays, totgenes=totgenes, 
            		numcontrol=sub.combs$numcontrol,
                    	numunmodgenes=sub.combs$numunmodgenes, 
			unmodfac=unmodfac, samp.assign=samp.assign, 
			sim.func="rnorm", sim.parms=list(sd=1, mean=7)))
        })
        
  names(all.param.list) <- paste("totarrays:", bi.group.combs$totarrays, 
       	 "-totgenes:", totgenes, "-numcontrol:", bi.group.combs$numcontrol, 
        	"-numunmodgenes:", bi.group.combs$numunmodgenes,sep="")
        
   results <- run.simulation.cluster.multi(all.param.list=all.param.list,
                model.list=sub.model.list, numruns=numruns, 
                sum.func=function(x) return(as.numeric(x["aff.sample.1"])))
				
   sim.res <- summarize.simulations(results)
	
   sum.dta <- ddply(sim.res, .(model, numunmodgenes, numcontrol), summarise, 
		num.sig=sum(p.val<.05), num.samps=length(p.val))
    	
   sum.dta$Power <-  with(sum.dta, num.sig/num.samps)
   sum.dta$stdErr <- with(sum.dta, sqrt((Power*(1-Power))/num.samps))
   sum.dta$ymin <- with(sum.dta, Power - 1.96*stdErr)
    sum.dta$ymax <- with(sum.dta, Power + 1.96*stdErr)
    
    sum.dta$numcontrol <- factor(sum.dta$numcontrol, levels=c("19", "17"), 
    		labels=c("1", "3"))
    
@

\begin{center}
<<fig=TRUE>>=
qplot(y=Power, x=numcontrol, group=model, color=model, data=sum.dta,
            geom="line", ylab="Power", xlab="Number of Divergent Samples", 
            facets=~numunmodgenes) +
	   geom_smooth(aes(ymin=ymin, ymax=ymax), stat="identity") 
@

\end{center}

Similarly we will carry out an example of the FDR assessment of the technical factor simulation.

<<>>=

bi.group.combs <- expand.grid(list(samp.num="aff.sample.1", folddiff=5, gene="aff", 
		totarrays=20, numunmodgenes=c(2500,7500), numcontrol=c(17,19)))

 all.param.list <- lapply(1:nrow(bi.group.combs), function(x)
        {
            sub.combs <- bi.group.combs[x,]
        
            samp.assign <- data.frame(samp=as.character(sub.combs$samp.num), 
            	gene=rep(as.character(sub.combs$gene), 100), 
		folddiff=sub.combs$folddiff, 
		stringsAsFactors=FALSE)
        
            return(list(totarrays=sub.combs$totarrays, totgenes=totgenes, 
            	numcontrol=sub.combs$numcontrol,
                    numunmodgenes=sub.combs$numunmodgenes, unmodfac=unmodfac,
                    samp.assign=samp.assign, sim.func="rnorm", 
                    sim.parms=list(sd=1, mean=7)))
        })
        
        names(all.param.list) <- paste("totarrays:", bi.group.combs$totarrays, 
        		"-totgenes:", totgenes, "-numcontrol:", bi.group.combs$numcontrol,
		 "-numunmodgenes:", bi.group.combs$numunmodgenes,sep="")
        
        results <- run.simulation.cluster.multi(all.param.list=all.param.list,
                model.list=sub.model.list, numruns=numruns, 
                sum.func=function(x) return(as.numeric(x["aff.sample.1"])))
				
		
	sim.res <- summarize.simulations.fdr(results)
	
	split.fdr <- split(sim.res, list(sim.res$numunmodgenes, sim.res$numcontrol, 
		sim.res$model))
	
    boot.fdr.dta <- data.frame(t(sapply(split.fdr, function(x)
	{
	    return(smean.cl.normal(as.numeric(x$fdr), conf.int=.95, na.rm=TRUE))
	})), stringsAsFactors=FALSE)
    
    boot.fdr.dta$numunmodgenes <- factor(as.integer(sapply(strsplit(rownames(boot.fdr.dta), 
    		"\\."), "[[", 1)), ordered=TRUE)
    boot.fdr.dta$numcontrol <- factor(as.integer(sapply(strsplit(rownames(boot.fdr.dta), 
    		"\\."), "[[", 2)), ordered=TRUE)
    boot.fdr.dta$model <- factor(as.character(sapply(strsplit(rownames(boot.fdr.dta), 
    		"\\."), function(x) paste(x[3:length(x)], collapse="."))), 
		ordered=FALSE)
    rownames(boot.fdr.dta) <- NULL
    
    boot.fdr.dta$numcontrol <- factor(as.character(boot.fdr.dta$numcontrol), 
    		levels=c("19", "17"),  labels=c("1", "3"))

@

\begin{center}

<<fig=TRUE>>=

qplot(y=Mean, x=numcontrol, group=model, color=model, data=boot.fdr.dta,
            geom="line", ylab="FDR", xlab="Number of Divergent Samples", 
            facets=~numunmodgenes) +
	  geom_smooth(aes(ymin=Lower, ymax=Upper), stat="identity")


@

\end{center}

\subsection{Applied analysis setup}

Now we will carry out the applied analysis assuming the CEL files are downloaded and within a local folder which we will call 'cel.dir'.  This example will not run unless 'cel.dir' is modified
to be an appropriate directory containing the specified CEL files.  Upon publication, these CEL files shall be in GEO as indicated in the manuscript.


<<>>=

library(GenomeGraphs)
library(GenomicFeatures)
library(oligo)
library(pd.huex.1.0.st.v2)
library(org.Hs.eg.db)
    
cel.dir <- "../../expression/432BD_CELS"

stopifnot(file.exists(cel.dir))

#make probeset-level summaries
    
sampleNames <- c('09206', '09788', '09562', '09177', '09182', '09624', '08431', 'T119', 
				'09076', '08419', '08118', '09190')
filenames <- c('03A_A11H1_09206_432BD.CEL', '02A_A11H1_09788_432BD.CEL',
	 '013A_A11H1_09562_432BD.CEL', '05A_A11H1_09177_432BD.CEL',
    	'08A_A11H1_09182_432BD.CEL', '012A_A11H1_09624_432BD.CEL',
	 '011A_A11H1_08431_432BD.CEL', '010A_A11H1_T119_432BD.CEL',
    	'014A_A11H1_09076_432BD.CEL', '06A_A11H1_08419_432BD.CEL', 
	'07A_A11H1_08118_432BD.CEL', '015A_A11H1_09190_432BD.CEL')
    
affy.exprs <- read.celfiles(filenames=file.path(cel.dir, filenames), 
	sampleNames=sampleNames, pkgname="pd.huex.1.0.st.v2")
    
norm.exprs.fs.probeset <-  rma(affy.exprs, target="probeset")
	
norm.exprs.probeset <-  exprs(norm.exprs.fs.probeset)

#meta-probeset level summaries

norm.exprs.fs.meta <- rma(affy.exprs, target="core")
	
norm.exprs.meta <-  exprs(norm.exprs.fs.meta)

@
Utilizing the GenomicFeatures and annotation packages, below is how the metaprobesets were assigned to genes assuming the
coordinates in the platform design database are accurate.  Note the database ensembl\_human\_db.sqlite was created using the
GenomicFeatures package as follows:

<<eval=FALSE, echo=TRUE>>=

hsaps.ens <- makeTranscriptDbFromBiomart(biomart="ensembl", 
	dataset="hsapiens_gene_ensembl")
saveDb(hsaps.ens, file="ensembl_human_db.sqlite")

@

<<>>=

hsaps.ens <- loadDb("../../expression/ensembl_human_db.sqlite")

.mps.to.symbol <- function(mps.ids, hsaps.ens)
{
    mps.list <- lapply(mps.ids, function(x)
	{
	    print(x)
	    probe.matches <- dbGetQuery(pd.huex.1.0.st.v2@getdb(), 
	    paste("select * from core_mps join featureSet using (fsetid) join",
	    "chrom_dict using (chrom) where meta_fsetid = ",x))
	    
	    if (nrow(probe.matches) == 0)
	    {
		return(NULL)
	    }
	    
	    temp.ranges <- GRanges(seqnames=Rle(sub("chr", "", probe.matches$chrom_id)), 
	    	ranges=IRanges(start=probe.matches$start, end=probe.matches$stop),
		 strand="*")
	    
	    temp.trans <- transcriptsByOverlaps(hsaps.ens, temp.ranges, 
	    	columns=c("tx_name", "gene_id"))
	    
	    unique.ens <- unique(unlist(values(temp.trans)$gene_id))
	    
	    symb.table <- toTable(org.Hs.egSYMBOL)
	    ens.table <- toTable(org.Hs.egENSEMBL2EG)
	    
	    ens.to.symb <- merge(ens.table, symb.table, by="gene_id", all.x=TRUE, 
	    	incomparables=NA, sort=FALSE)
	    gene.name <- ens.to.symb[ens.to.symb$ensembl_id %in% unique.ens,]
	    if (nrow(gene.name) == 0)
	    {
		return(NULL)
	    }
	    return(cbind(mps=x, gene.name))
	})
    
    return(data.frame(do.call("rbind", mps.list), stringsAsFactors=FALSE))
}

@

\subsection{Summary stats for high delta genes}

<<>>=

max.deltas <- apply(norm.exprs.meta, 1, function(x)
	  {
		ord.x <- sort(x, decreasing=TRUE)
		diff.x <- ord.x[1] - ord.x[2]
		return(diff.x)
	  })
	  
sum(max.deltas > 5)
sum(max.deltas > 4)
sum(max.deltas > 3)

model.list <- list(weight.od.a=list(func=weight.od.a , 
				add.params=list(weight.func=function(x) as.matrix(dist(t(x))), 
				od.k=6)),
			weight.od.b=list(func=weight.od.b , 
				add.params=list(weight.func=function(x) as.matrix(dist(t(x))), 
				od.k=6)),
			od=list(func=od.matrix , 
					add.params=list( od.k=6)),
			z.robust=list(func=robust.z, add.params=NULL),
			z.score=list(func=zscore.matrix, add.params=NULL))
    
model.res.ord.list <- lapply(model.list, function(y)
	{
		rank.mat <- y$func(norm.exprs.meta, y$add.params)
		sapply(colnames(rank.mat), function(x) order(rank.mat[,x],
		 decreasing=TRUE))
	})

exprs.max.deltas <- norm.exprs.meta[order(max.deltas, decreasing=TRUE),]
	
top.ranks <- t(sapply(1:sum(max.deltas>=4), function(x)
	   {
		top.samp <- names(sort(exprs.max.deltas[x,], decreasing=TRUE))[1]
delta.val <- which(rownames(norm.exprs.meta) == rownames(exprs.max.deltas)[x])
		sapply(model.res.ord.list, function(y) which(y[,top.samp] == delta.val))
	   }))
	   
sum(top.ranks[,"od"] <= top.ranks[,"z.score"])
sum(top.ranks[,"od"] <= top.ranks[,"z.robust"])

@

\subsection{ OD and Zscore ranking for sample 09206}

<<>>=

top.od <- model.res.ord.list[["od"]][1:20,"09206"]
pos.in.zscore <- match(top.od, model.res.ord.list[["z.score"]][,"09206"])

od.deltas <- apply(norm.exprs.meta[top.od,], 1, function(x)
	  {
		ord.x <- sort(x, decreasing=TRUE)
		diff.x <- ord.x[1] - ord.x[2]
		return(diff.x)
	  })

od.jsd <- apply(norm.exprs.meta[top.od,], 1, function(x)
	       {
		    sort.x <- sort(x, decreasing=TRUE)
		    return(sd(sort.x[-1]))
	       })

od.tab <- data.frame(mps=rownames(norm.exprs.meta)[top.od], rank=1:length(top.od), 
	rank.in.zscore=pos.in.zscore, delta=as.numeric(od.deltas), jsd=od.jsd, 
	stringsAsFactors=FALSE)

od.symbs <- .mps.to.symbol(rownames(norm.exprs.meta)[top.od], hsaps.ens)

od.annots <- data.frame(do.call("rbind", lapply(split(od.symbs,od.symbs$mps), 
	function(x) return(cbind(mps=unique(as.character(x$mps)), 
	symbol=paste(unique(x$symbol), collapse=","))))), stringsAsFactors=FALSE)

od.merged <- merge(od.tab, od.annots, by="mps", sort=FALSE)

od.merged

top.zscore <- model.res.ord.list[["z.score"]][1:20,"09206"]
pos.in.od <- match(top.zscore, model.res.ord.list[["od"]][,"09206"])

zscore.deltas <- apply(norm.exprs.meta[top.zscore,], 1, function(x)
	  {
		ord.x <- sort(x, decreasing=TRUE)
		diff.x <- ord.x[1] - ord.x[2]
		return(diff.x)
	  })

zscore.sd <- apply(norm.exprs.meta[top.zscore,], 1, function(x)
	       {
		    sort.x <- sort(x, decreasing=TRUE)
		    return(sd(sort.x[-1]))
	       })

zscore.tab <- data.frame(mps=rownames(norm.exprs.meta)[top.zscore], 
	rank=1:length(top.zscore), rank.in.od=pos.in.od, delta=as.numeric(zscore.deltas), 
	jsd=zscore.sd, stringsAsFactors=FALSE)

zscore.symbs <- .mps.to.symbol(rownames(norm.exprs.meta)[top.zscore], hsaps.ens)

zscore.annots <- data.frame(do.call("rbind", lapply(split(zscore.symbs,zscore.symbs$mps),
	 function(x) return(cbind(mps=unique(as.character(x$mps)), 
	 symbol=paste(unique(x$symbol), collapse=","))))), stringsAsFactors=FALSE)

zscore.merged <- merge(zscore.tab, zscore.annots, by="mps", sort=FALSE)

zscore.merged

median(od.merged$jsd)
range(od.merged$jsd)

median(zscore.merged$jsd)
range(zscore.merged$jsd)

@

\subsection{Generation of Figure S5}

<<>>=

library(GeneSelector)

od.list <- lapply(seq(1, 12, by=3), function(x) od.matrix(norm.exprs.meta, 
	add.params=list(od.k=x)))
	
names(od.list) <- paste("OD", seq(1, 12, by=3), sep=".")

#add zscore as a reference

od.list <- append(list(Zscore=zscore.matrix(norm.exprs.meta)), od.list)

#note that GeneSelector uses rank(-abs(statistic)) as in:
#showMethods(RankingFoxDimmic, includeDefs=TRUE)

method.ord.list <- lapply(names(od.list), function(y)
{
	return(new("GeneRanking", ranking=rank(-abs(od.list[[y]][,"09206"])), method=y))
})

merged.list <- MergeMethods(method.ord.list)

@

\begin{center}

<<fig=TRUE>>=

HeatmapRankings(merged.list, ind=1:100)

@

\end{center}

\subsection{Generation of Figure 3}

<<echo=FALSE>>=

zscore.ord <- model.res.ord.list[["z.score"]][1:5,"09206"]
od.ord <- model.res.ord.list[["od"]][1:5,"09206"]

melt.zscore <- cbind(melt(norm.exprs.meta[zscore.ord,]), type="zscore")
melt.zscore$rank <- match(as.character(melt.zscore$Var1), 
	rownames(norm.exprs.meta)[zscore.ord]) 

melt.od <- cbind(melt(norm.exprs.meta[od.ord,]), type="OD")
melt.od$rank <- match(as.character(melt.od$Var1), 
	rownames(norm.exprs.meta)[od.ord])

all.method <- rbind(melt.zscore, melt.od)

all.method$highlight <- ifelse(all.method$Var2 == "09206", "09206", "Others")
all.method$rank <- factor(all.method$rank, ordered=TRUE)
all.method$type <- factor(all.method$type, levels=c("zscore", "OD"), 
	labels=c("Zscore", "OD"))

@

\begin{center}

<<fig=TRUE>>=

qplot(x=rank, y=value,data=all.method, group=rank, geom="boxplot", 
	outlier.shape=NA, facets=type~., xlab="Rank", 
	ylab="log2(Intensity)") + geom_point(aes(color=highlight)) +
	scale_color_manual(values=c("red", "blue"),name="Samples")
    
@

\end{center}

<<>>=

top.mps <- rownames(norm.exprs.meta)[c(zscore.ord[1], od.ord[1])]
names(top.mps) <- c("zscore", "od")
top.pat <- "09206"

ex.list <- exonsBy(hsaps.ens, "tx", use.name=TRUE)
trans.list <- transcriptsBy(hsaps.ens, "gene")

plot.list <- lapply(1:length(top.mps), function(i)
    {
		probe.matches <- dbGetQuery(pd.huex.1.0.st.v2@getdb(), 
		
		paste("select * from core_mps join featureSet using (fsetid) join",
		 "chrom_dict using (chrom) where meta_fsetid = ",top.mps[i]))
		
		temp.ranges <- GRanges(seqnames=Rle(sub("chr", "", 
		probe.matches$chrom_id)), ranges=IRanges(start=probe.matches$start, 
		end=probe.matches$stop), strand="*")
		
		temp.trans <- transcriptsByOverlaps(hsaps.ens, temp.ranges, 
			columns=c("tx_name", "gene_id"))
		
		unique.ens <- unique(unlist(values(temp.trans)$gene_id))
		
		symb.table <- toTable(org.Hs.egSYMBOL)
		ens.table <- toTable(org.Hs.egENSEMBL2EG)
		
		ens.to.symb <- merge(ens.table, symb.table, by="gene_id", all.x=TRUE, 
			incomparables=NA, sort=FALSE)
			
		gene.name <- ens.to.symb[ens.to.symb$ensembl_id %in% unique.ens,"symbol"]
		
		title <- makeTitle(text = paste(gene.name, collapse=","), 
			color = "darkred", size=.5)
		
		sub.exs <- ex.list[values(temp.trans)$tx_name]
		
		red.exs <- reduce(unlist(sub.exs))
		
		gene.mod <- makeGeneModel(start=start(red.exs), end=end(red.exs), 
			chromosome=as.character(unique(seqnames(red.exs))), 
			dp=DisplayPars(color="cornflowerblue"))
		
		probeset.colors <- rep("blue", ncol(norm.exprs.probeset))
		names(probeset.colors) <- colnames(norm.exprs.probeset)
		probeset.colors[top.pat] <- "red"
		
		exon <- with(probe.matches, 
			makeExonArray(intensity = norm.exprs.probeset[as.character(fsetid),], 
			probeStart = start, probeEnd=stop, probeId=as.character(fsetid), 
			nProbes=rep(1, length(start)), dp=DisplayPars(color=probeset.colors, 
			mapColor="lightgrey", probeSetColor = "lightgrey", 
			probeSetLwd=.5, displayProbesets=FALSE)))
		
		return(list(title=title, exon=exon, gene.mod=gene.mod, red.exs=red.exs))
    })


@

\begin{center}

<<fig=TRUE>>=

gdPlot(list(plot.list[[1]]$title, plot.list[[1]]$exon, plot.list[[1]]$gene.mod), 
	minBase=min(start(plot.list[[1]]$red.exs)), 
	maxBase=max(end(plot.list[[1]]$red.exs)))

@

<<fig=TRUE>>=
gdPlot(list(plot.list[[2]]$title, plot.list[[2]]$exon, plot.list[[2]]$gene.mod), 
	minBase=min(start(plot.list[[2]]$red.exs)), 
	maxBase=max(end(plot.list[[2]]$red.exs)))
@

\end{center}

\subsection{Analysis of sample T119}

<<>>=

.annotated.ranks <- function(mat, ordering)
{
	temp.tab <- data.frame(mps=rownames(mat)[ordering], rank=1:length(ordering),
		 stringsAsFactors=FALSE)
	temp.tab.symb <- .mps.to.symbol(rownames(mat)[ordering], hsaps.ens)
	temp.tab.col <- data.frame(do.call("rbind", 
		lapply(split(temp.tab.symb,temp.tab.symb$mps), 
		function(x) return(cbind(mps=unique(as.character(x$mps)), 
			symbol=paste(unique(x$symbol), 
		collapse=","))))),  stringsAsFactors=FALSE)
	return(merge(temp.tab, temp.tab.col, by="mps", sort=FALSE))
}

od.t119 <- .annotated.ranks(norm.exprs.meta, 
	model.res.ord.list[["od"]][1:30,"T119"])
zscore.t119 <- .annotated.ranks(norm.exprs.meta, 
	model.res.ord.list[["z.score"]][1:30,"T119"])

od.t119$rank[od.t119$symbol == "PBX1"]
zscore.t119$rank[zscore.t119$symbol == "PBX1"]

od.t119$rank[od.t119$symbol == "ANKS1B"]
zscore.t119$rank[zscore.t119$symbol == "ANKS1B"]

od.t119$rank[od.t119$symbol == "WNT16"]
zscore.t119$rank[zscore.t119$symbol == "WNT16"]

od.t119$rank[od.t119$symbol == "ROR1"]
zscore.t119$rank[zscore.t119$symbol == "ROR1"]

@

\subsection{Analysis of samples 09206 and 08419}

Note that Additional\_File\_3.xlsx was saved as a tab delimited file

<<>>=

samp.annots <- read.delim("../Additional_File_3.txt", sep="\t", header=TRUE, skip=4)
    
des.mat <- model.matrix(~factor(Gender), data=samp.annots)
    
stopifnot(all(samp.annots$SampleID == colnames(norm.exprs.meta)))
	
basic.fit <- lm.fit(x=des.mat, y=t(norm.exprs.meta))
    
norm.resid <- t(basic.fit$residuals)
    
z.resid.mat <- zscore.matrix(norm.resid)
    
od.resid.mat <- od.matrix(norm.resid, add.params=list(od.k=6))
    
method.list <- list(z.mat=z.resid.mat, od=od.resid.mat)
    
method.ord.list <- lapply(method.list, function(y) sapply(colnames(y),
	 function(x) order(y[,x], decreasing=TRUE)))
    
top.od <- method.ord.list[["od"]][1:10,"09206"]
pos.in.od <- match(top.od, method.ord.list[["od"]][,"08419"])
    
cbind(`09206pos`=top.od, `09206in08419`=pos.in.od)

ranks.09206 <- .annotated.ranks(norm.exprs.meta, top.od)

ranks.09206[2,]

top.zscore <- method.ord.list[["z.mat"]][1:10,"09206"]
pos.in.zscore <- match(top.zscore, method.ord.list[["z.mat"]][,"08419"])

cbind(`09206pos`=top.zscore, `09206in08419`=pos.in.zscore)

sessionInfo()

@


\end{document}
