# Supplementary material for: Comparison of methods to identify aberrant expression patterns in individual patients: augmenting our toolkit for precision medicine
Source: Genome Med. 2013 Nov 29;5(11):103. doi: 10.1186/gm509 (PMC3971350; doi:10.1186/gm509)
Supplement: Additional file 1 — Containing documentation and implementation of the described methods and simulations in R. [file gm509-S1.zip › Additional_File_4/simsvamethod_multicat.R]

##Programmer DWB based off original code by PAR

## simulate an expression dataset in a flexible manner
## returns a totgenes x totarrays matrix
## totarrays--total number of samples to simulate
## numcontrols--number of samples not affected by the unmodeled factor
## totgenes--total number of genes to simulate
## numunmodgenes--number of genes affected by the unmodeled factor
## samp.assign has the following form:
## data.frame(samp, gene, folddiff)
## samp and gene can either be integer or character values indicating position in the matrix or "aff"/"unaff" to be randomly assigned to
##	the affected or unaffected groups
## unmodfactor--is the size of the unmodeled factor
## m, sdev--mean and standard deviation to be used for the initial generation of the expression values
## This function was inspired by similar simulations by Leek and Storey 2007
simsvamethod.multi <- function(totarrays=20,numcontrols=10,totgenes=1000,numunmodgenes=500,samp.assign=NULL,unmodfactor=5, sim.func="rnorm", sim.parms=list(sd=1,mean=7)) {

	#added to facilitate parameterization of multiple out.samps
	if (is.character(samp.assign) || is.factor(samp.assign))
	{
		samp.assign <- eval(parse(text=as.character(samp.assign)))
	}

	# generate random noise about mean
	sim.parms <- append(sim.parms, list(n=totarrays*totgenes))
	temp = matrix(do.call(sim.func, sim.parms),totgenes,totarrays)
	
	# creating names for columns and rows
	control.col = paste("unaff.sample",1:numcontrols,sep=".")
	case.col = paste("aff.sample",1:(totarrays-numcontrols),sep=".")
	unmod.row = paste("aff.gene",1:numunmodgenes,sep=".")
	none.row = paste("unaff.gene",1:(totgenes-numunmodgenes),sep=".")
	
	# assigning names to columns and rows, note that arrays that are unaffected
	# by unmodeled factor come before arrays that are affected. However, genes that
	# are affected by the unmodeled factor come before genes that are unaffected by it.
	colnames(temp) = c(control.col,case.col)
	rownames(temp) = c(unmod.row,none.row)

	#use data.frame(samp, gene, folddiff)
	
	if (all(samp.assign$samp %in% c("aff", "unaff")))
	{
		affs <- samp.assign$samp == "aff"
		unaffs <- samp.assign$samp == "unaff"
		samp.assign$samp[affs] <- sample(case.col, sum(affs), replace=FALSE)
		samp.assign$samp[unaffs] <- sample(control.col, sum(unaffs), replace=FALSE)
	}
	else if (is.character(samp.assign$samp))
	{
		stopifnot(all(samp.assign$samp %in% colnames(temp)))
	}	
	else
	{
		samp.assign$samp <- colnames(temp)[samp.assign$samp]
	}

	if (all(samp.assign$gene %in% c("aff", "unaff")))
	{
		affs <- samp.assign$gene == "aff"
		unaffs <- samp.assign$gene == "unaff"
		samp.assign$gene[affs] <- sample(unmod.row, sum(affs))
		samp.assign$gene[unaffs] <- sample(none.row, sum(unaffs))
	}
	else if (is.character(samp.assign$gene))
	{
		stopifnot(all(samp.assign$gene %in% rownames(temp)))
	}
	else
	{
		samp.assign$gene <- rownames(temp)[samp.assign$gene]
	}

	for (i in 1:nrow(samp.assign))
	{
		temp[samp.assign$gene[i], samp.assign$samp[i]] <- temp[samp.assign$gene[i], samp.assign$samp[i]] + samp.assign$folddiff[i]
	}

	# adds a constant to gene expression
	temp[unmod.row,case.col] = temp[unmod.row,case.col]+unmodfactor

	return(list(matrix=temp, assigns=samp.assign))
}
