# Supplementary material for: Comparison of methods to identify aberrant expression patterns in individual patients: augmenting our toolkit for precision medicine
Source: Genome Med. 2013 Nov 29;5(11):103. doi: 10.1186/gm509 (PMC3971350; doi:10.1186/gm509)
Supplement: Additional file 1 — Containing documentation and implementation of the described methods and simulations in R. [file gm509-S1.zip › Additional_File_4/simulation_cluster_base.R]

#Programmer: DWB

##Utility functions to facilitate parsing of the simulation results

## Take a data.frame and encode the information contained within it in a vector with length equal to the number of rows
##	containing the column names and values in the given row in the form of: "name1:value1-name2:value2"
make.param.string <- function(dta)
{
	str.mat <- sapply(1:ncol(dta), function(x)
	{
		paste(names(dta)[x], dta[,x], sep=":")
	})

	return(sapply(1:nrow(str.mat), function(x)
	{
		paste(str.mat[x,], collapse="-")
	}))
}

## Take a parameter string created as in 'make.param.string' and convert it back to a data.frame
##	Essentially this is the reverse of 'make.param.string'
param.string.to.dta <- function(param.string)
{
	 str.list <- lapply(regmatches(param.string,gregexpr(":\\d+(:\\d+)*-*", param.string)), function(x)
		{
			return(ifelse(substr(x, nchar(x), nchar(x)) == "-", substr(x, 2, nchar(x)-1), substr(x, 2, nchar(x))))
		})

	str.dta <- data.frame(do.call("rbind", str.list), stringsAsFactors=FALSE)
	
	name.list <- strsplit(param.string, ":\\d+(:\\d+)*-*")
	name.dta <- data.frame(do.call("rbind", name.list), stringsAsFactors=FALSE)

	stopifnot(class(sapply(1:ncol(name.dta), function(x) unique(name.dta[,x]))) == "character")
	
	names(str.dta) <- unlist(name.dta[1,])

	return(str.dta)
}

## For a given data.frame, return the subset of the columns that have elements that vary
##	This is useful as many of the parameters, specified in data.frame form would be the same
##	with only a few that actually vary from run to run.
get.varying.cols <- function(dta)
{
	var.cols <- sapply(colnames(dta), function(x) length(unique(dta[,x])) > 1)

	#added drop=FALSE 3-25-2013
	return(dta[,var.cols,drop=FALSE])
}

## Summarize a results list from the 'run.simulation.cluster.multi' function computing FDR values based on Emerson and Emerson 2011
## The 'expected.num.genes' parameter simply specifies the number of genes that should be used for the FDR calculation.  As such it
## is a sanity check of the output.  It returns a data.frame containing both the (varying) parameters used in the simulations as well as the
## FDR values.
summarize.simulations.fdr <- function(results, expected.num.genes=100)
{
	p.list <- lapply(1:length(results), function(x)
        {
                param.list <- lapply(1:length(results[[x]]), function(y)
                {
	        	model.vec <- sapply(results[[x]][[y]], function(z)
                        {
				unique.genes <- unique(z$assigns$gene)
				stopifnot(length(unique.genes) == expected.num.genes)
				stopifnot(is.null(names(z$stats))==FALSE)
				stat.pos <- which(names(z$stats) %in% unique.genes)
				#in this V would equal the number of genes within the top expected.num.genes that are incorrect
				#S would be the the number within the top expected.num.genes which are correct
				R <- expected.num.genes
				S <- sum(order(abs(z$stats), decreasing=TRUE)[1:expected.num.genes] %in% stat.pos)
				return((R-S)/R)
			})

			if (class(model.vec) == "numeric")
                        {
                                return(cbind(param.comb=y, model=names(results[[x]][[y]]), fdr=model.vec))
	                }
	                else
	                {
	                        stop("ERROR: Unexpected class")
                        }

		})

		#warnings occur because of names
		param.dta <- suppressWarnings(data.frame(do.call("rbind", param.list), stringsAsFactors=FALSE))

                #get the appropriate parameters for the fdr values

                str.dta <- param.string.to.dta(names(results[[x]]))
                var.dta <- get.varying.cols(str.dta)
                res.dta <- data.frame(iter=x, var.dta[as.integer(param.dta$param.comb),], param.dta, stringsAsFactors=FALSE)
				
				#added 3-25-2013
				names(res.dta) <- c("iter", names(var.dta), names(param.dta))
				
                return(res.dta)

	})

	 p.dta <- data.frame(do.call("rbind", p.list), stringsAsFactors=FALSE)

	return(p.dta)
}

## Summarize a results list from the 'run.simulation.cluster.multi' function returning the P-values based on Emerson and Emerson 2011
## It returns a data.frame containing both the (varying) parameters used for the simulation as well as the P-values.
summarize.simulations <- function(results)
{
	p.list <- lapply(1:length(results), function(x)
        {
                param.list <- lapply(1:length(results[[x]]), function(y)
		{
                        model.vec <- sapply(results[[x]][[y]], function(z)
                        {
                         	return(z$p.val)
                        })

                        if (class(model.vec) == "numeric")
			{
                         	return(cbind(param.comb=y, model=names(results[[x]][[y]]), p.val=model.vec))
			}
                        else
                        {
                         	stop("ERROR: Unexpected class")
			}
		})

                #warnings occur because of names
			param.dta <- suppressWarnings(data.frame(do.call("rbind", param.list), stringsAsFactors=FALSE))
	
			#get the appropriate parameters for the p-values

            str.dta <- param.string.to.dta(names(results[[x]]))
            var.dta <- get.varying.cols(str.dta)
		
        	res.dta <- data.frame(iter=x, var.dta[as.integer(param.dta$param.comb),], param.dta, stringsAsFactors=FALSE)
			
			#added 3-25-2013
			names(res.dta) <- c("iter", names(var.dta), names(param.dta))
			
            return(res.dta)
        })

	p.dta <- data.frame(do.call("rbind", p.list), stringsAsFactors=FALSE)

	return(p.dta)

}
