# Supplementary material for: Comparison of methods to identify aberrant expression patterns in individual patients: augmenting our toolkit for precision medicine
Source: Genome Med. 2013 Nov 29;5(11):103. doi: 10.1186/gm509 (PMC3971350; doi:10.1186/gm509)
Supplement: Additional file 1 — Containing documentation and implementation of the described methods and simulations in R. [file gm509-S1.zip › Additional_File_4/simulation_cluster_base_multi.R]

##Programmer: DWB
## Perform a basic simulation run using Rmpi on a cluster.  Note this has been modified to work sequentially as well
## all.param.list is the basic manner of specifying simulation parameters, it is a list of list of the following form:
## 	all.param.list <- list(list(numruns=1000, totarrays=20, totgenes=1000, numcontrol=10, numunmodgenes=500, unmodfac=0, samp.assign=NULL))
## 	samp.assign is a data.frame with the form: data.frame(samp, gene, fold.diff) samp and gene can either be integer values indicating position in the matrix or "aff"/"unaff"
## 	to be randomly assigned to the affected or unaffected groups.  The 'fold.diff' element should be numeric and describes the difference between the sample in question and the
## 	base group.
## model.list is a list of lists each with a 'func' element which is the function to run and an 'add.params' element which contains a list with all the other named arguments
##	each element of model.list is named according to the desired method name.
## num.runs is the number of iterations of each set of parameters specified using all.param.list
## sum.func is is how to summarize the results of each call to the functions specified in model.list if the returned object is a matrix.
##	summarization is done by row.
run.simulation.cluster.multi <- function(all.param.list, model.list=NULL, numruns=100, sum.func=max)
{

	#where each sub list would be named as make.param.string
	#e.g. all.param.list <- list(list(totarrays=20, totgenes=1000, numcontrol=10, numunmodgenes=500, unmodfac=0, samp.assign=NULL))

	stopifnot(is.null(model.list)==FALSE)
	#changed this as mpi.setup.rngstream() was once initialized here for the od_sims seris, but moved due to morgan issues for the method_comps series
	
	if (suppressWarnings(require(Rmpi)) == FALSE)
	{
		if (suppressWarnings(require(parallel)))
		{
			message("Rmpi is not found though parallel is, running using mclapply")
			mpi.parLapply <- function(X, FUN, all.param.list, job.num, apply.seq, comm) mclapply(X, FUN, all.param.list, mc.cores = job.num)
			mpi.comm.size <- function(x) getOption("mc.cores", 3L)
		}
		else
		{
			message("Neither Rmpi nor parallel found, running using lapply")
			#if not running in parallel then redefine mpi.parLappy to be equivalent to lapply
			mpi.parLapply <- function(X, FUN, all.param.list, job.num, apply.seq, comm) lapply(X, FUN,all.param.list)
			mpi.comm.size <- function(x) return(x)
		}
		
		
	}
	
	results <- mpi.parLapply(1:numruns, function(x, all.param.list)
	{	
		if (x > 0 && x %% 100 == 0)
		{
			print(x)		
		}
	
		res.list <- lapply(all.param.list, function(cur.param)
		{
			dat.expr <- with(cur.param, simsvamethod.multi(totarrays = totarrays,numcontrol=numcontrol,totgenes=totgenes,numunmodgenes=numunmodgenes,
                        	unmodfactor=unmodfac,samp.assign=samp.assign, sim.func=sim.func, sim.parms=sim.parms))
			
			temp.res.list <- lapply(model.list, function(z)
			{
				param.list <- append(cur.param, z$add.params)
				stats <- z$func(dat.expr$matrix, param.list)
				
				#added this 4-03-2013 to support the confounding factor simulations by allowing sum.func to be added to the parameter list
				if ("sum.func" %in% names(cur.param))
				{
					sum.func <- cur.param$sum.func
				}
				
				if (is.matrix(stats))
				{
					stats <- apply(stats, 1, sum.func)
				}
				
				dta.assigns <- dat.expr$assigns

				if (length(unique(dta.assigns$gene)) == 1)
				{
					gene.num <- which(rownames(dat.expr$matrix) == unique(dta.assigns$gene))
					stopifnot(length(gene.num)==1)
					p.val <- get.sim.p.half.tie(rank.vec=stats, control.pos=gene.num)
				}
				else
				{
					p.val <- NA
				}

				return(list(stats=stats, p.val=p.val, assigns=dta.assigns))
			})		

			return(temp.res.list)
		})
	
	return(res.list)

	}, all.param.list, job.num=mpi.comm.size(1)-1, apply.seq=NULL, comm=1)

	return(results)
}
