# Supplementary material for: Comparison of methods to identify aberrant expression patterns in individual patients: augmenting our toolkit for precision medicine
Source: Genome Med. 2013 Nov 29;5(11):103. doi: 10.1186/gm509 (PMC3971350; doi:10.1186/gm509)
Supplement: Additional file 3: Table S1 — A comparison of ranks between the Zscore and OD methods. [file gm509-S3.xlsx]

## Sheet: Table S1
Table S1. Comparison between Zscore and OD ranks
Presented are the metaprobeset ranks and corresponding ranks in the other method for the Zscore and OD. In addition,features of the gene expression distribution across samples are summarized in the form of the delta and JSD .
The delta is defined as the difference between the two highest expression values for a given gene and the JSD (jacknife standard deviation) is the standard deviation after removing the highest expression value for a given gene.
The Symbol column indicates the gene(s) interogated by the metaprobeset.
Top Twenty Zscore Ranks
Metaprobeset	Rank	Rank in OD	Delta	JSD	Symbol
3553998	1	6	4.20258	0.143896	TDRD9
3067478	2	7	4.25275	0.165051	NRCAM
2345023	3	2	4.59885	0.182172	CLCA1
3777770	4	13	3.51071	0.154189	PTPRM
3292169	5	73	2.01221	0.0892795	CTNNA3
2870964	6	27	2.80225	0.130618	EPB41L4A
2736060	7	10	3.60299	0.195204	GRID2
3404549	8	12	3.48442	0.208418	CLEC1B,CLEC12B
2739468	9	266	1.21551	0.073717	ENPEP
2680046	10	9	3.68014	0.228174	ADAMTS9,ADAMTS9-AS2
3449068	11	23	2.82712	0.193541	TMTC1
2590736	12	91	1.77508	0.134197	NCKAP1
2738664	13	101	1.74473	0.131738	SGMS2
3491486	14	8	3.83073	0.32257	PCDH17
3359121	15	47	2.20373	0.186145	IGF2
3404530	16	4	4.09375	0.383982	CLEC12A
2727226	17	685	0.833673	0.0788313	PDGFRA,FIP1L1,LNX1
2779527	18	11	3.39178	0.340199	DDIT4L
3489138	19	48	2.2223	0.213899	CYSLTR2
2749484	20	1962	0.52733	0.0506261	RXFP1
Top Twenty OD Ranks
Metaprobeset	Rank	Rank in Zscore	Delta	JSD	Symbol
3777470	1	50	3.63034	0.840333	PTPRM
2345023	2	3	4.59885	0.182172	CLCA1
3926271	3	180	1.7904	1.51467	TMPRSS15
3404530	4	16	4.09375	0.383982	CLEC12A
3367673	5	176	2.04359	1.39036	MPPED2
3553998	6	1	4.20258	0.143896	TDRD9
3067478	7	2	4.25275	0.165051	NRCAM
3491486	8	14	3.83073	0.32257	PCDH17
2680046	9	10	3.68014	0.228174	ADAMTS9,ADAMTS9-AS2
2736060	10	7	3.60299	0.195204	GRID2
2779527	11	18	3.39178	0.340199	DDIT4L
3404549	12	8	3.48442	0.208418	CLEC1B,CLEC12B
3777770	13	4	3.51071	0.154189	PTPRM
2519294	14	47	2.78778	0.541222	FAM171B
2533670	15	36	3.18438	0.43708	AGAP1
3349293	16	155	0.909561	0.973584	NCAM1,LOC100288346
2822215	17	49	2.17879	0.508564	PAM
3617574	18	21868	0.0780727	1.78383	GOLGA8A,GOLGA8B
2701109	19	208	1.81096	1.16995	MED12L,IGSF10
2729667	20	80	2.41281	0.665224	STAP1
