# Supplementary material for: Comparison of methods to identify aberrant expression patterns in individual patients: augmenting our toolkit for precision medicine
Source: Genome Med. 2013 Nov 29;5(11):103. doi: 10.1186/gm509 (PMC3971350; doi:10.1186/gm509)
Supplement: Additional file 4: Table S2 — A summary of the siRNA hits for the 12 patient samples. [file gm509-S4.xlsx]

## Sheet: Table S2
Table S2. Summary of the siRNA hits for the patient samples
Each patient sample is referred to by its sample ID assigned internally. The gene hits in the siRNA column are determined as described previously [1]. An 'NA' indicates no hit was observed. The Sample Deriv. column indicates the tissue type
the sample was derived from. Either bone marrow (BM) or peripheral blood (PB). Gender is either male (M) or female (F).
SampleID	siRNA	Sample Deriv.	Gender
09206	TNK1	BM	M
09788	EPHB2	BM	M
09562	EPHB6	BM	F
09177	NA	BM	M
09182	NA	BM	F
09624	KDR, STYK1	BM	M
08431	TEK	BM	M
T119	ROR1	BM	M
09076	TEK (TIE2), TIE	BM	M
08419	TNK1	BM	F
08118	NA	PB	F
09190	NA	BM	M
